# Supplementary material for: Cystic Fibrosis Screening Efficacy and Seasonal Variation in California: 15-Year Comparison of IRT Cutoffs Versus Daily Percentile for First-Tier Testing
Source: Int J Neonatal Screen. 2024 Nov 22;10(4):76. doi: 10.3390/ijns10040076 (PMC11627160; doi:10.3390/ijns10040076)
Supplement: Supplementary file 1 [file IJNS-10-00076-s001.zip]

Archive with 1 entries (1 files):
- IJNS-3212720-supplementary.xlsx
