# Supplementary material for: Cystic Fibrosis Screening Efficacy and Seasonal Variation in California: 15-Year Comparison of IRT Cutoffs Versus Daily Percentile for First-Tier Testing
Source: Int J Neonatal Screen. 2024 Nov 22;10(4):76. doi: 10.3390/ijns10040076 (PMC11627160; doi:10.3390/ijns10040076)
Supplement: Supplementary file 1 [file IJNS-10-00076-s001.zip › IJNS-3212720-supplementary.xlsx]

## Sheet: Table S1  
	Table S1. Seasonal and regional effects on incidence of CF cases identified in California: Multivariat logistic regression.
	Effect		Newborns screened	Confirmed CF casesa	% CF cases	Odds Ratio	95% Confidence Limits		Effect Wald Chi-Squareb	p-value
	Season	Fall	1939805	247	0.000127332	1.026	0.855	1.232	3.428	0.3302
		Summer	2011696	289	0.00014366	1.155	0.968	1.378
		Winter	1729777	219	0.000126606	1.02	0.845	1.231
		Spring	1728725	215	0.000124369	1	reference
	Regionc	Bay Area	1362133	154	0.000113058	0.991	0.827	1.188	66.6735	<.0001
		Farm Belt	1628127	278	0.000170748	1.496	1.29	1.734
		Northern Mountain	187923	55	0.000292673	2.565	1.94	3.39
		Southern California	4231820	483	0.000114135	1	reference
		Total	7410003	970	0.000130904
		a All confirmed CF cases.
		b Effect-level chi-square.
		c Bay Area: Alameda, Contra Costa, Marin, Napa, San Francisco, San Mateo, Santa Clara, Santa Cruz, Solano, and Sonoma. Farm Belt: Colusa, El Dorado, Fresno, Imperial, Kern, Kings, Madera, Merced, Monterey, Placer, Sacramento, San Benito, San Joaquin, San Luis Obispo, Stanislaus, Sutter, Tulare, Yolo, and Yuba. Southern California: Los Angeles, Orange, Riverside, San Bernardino, San Diego, Santa B…

## Sheet: abbreviations
	Abbreviations:
	ARIMA	Autoregressive integrated moving average
	CF	Cystic fibrosis
	CFTR	Cystic fibrosis transmembrane conductance regulator gene
	CRMS	CFTR-related metabolic syndrome
	GDSP	Genetic Disease Screening Program
	IRT	Immunoreactive trypsinogen
	NBS	Newborn screening
	PAP	Pancreatitis-associated protein
